# Supplementary material for: Prognostic Value of Neutrophil-to-Lymphocyte Ratio in Patients with Acute Decompensated Heart Failure: A Meta-Analysis
Source: J Clin Med. 2024 Feb 21;13(5):1212. doi: 10.3390/jcm13051212 (PMC10931846; doi:10.3390/jcm13051212)
Supplement: Supplementary file 1 [file jcm-13-01212-s001.zip]

Archive with 1 entries (1 files):
- jcm-2779437-supplementary.pdf
